# Supplementary material for: Heterologous Production of 2,2′-Dihydroxy Derivatives of Astaxanthin and Adonirubin in Escherichia coli and Evaluation of Their Antioxidant Activity
Source: Antioxidants (Basel). 2026 Mar 5;15(3):327. doi: 10.3390/antiox15030327 (PMC13023446; doi:10.3390/antiox15030327)
Supplement: Supplementary file 1 [file antioxidants-15-00327-s001.zip]

Archive with 1 entries (1 files):
- antioxidants-4126064-supplementary.pptx
